# Supplementary material for: Health timeline: an insight-based study of a timeline visualization of clinical data
Source: BMC Med Inform Decis Mak. 2019 Aug 22;19:170. doi: 10.1186/s12911-019-0885-x (PMC6704521; doi:10.1186/s12911-019-0885-x)
Supplement: Supplementary file 1 — A comma-separated values data file containing the transcribed insights, with the annotations used for the study. The file is in a standard format and is machine-readable. The annotations of the file are detailed in the “Data analysis” section of this article. (CSV 24 kb) [file 12911_2019_885_MOESM1_ESM.csv]

experimentId	patientId	assessmentId	visualization	time	value
1	51	1	timeline	0	0
1	51	1	timeline	3	2
1	51	1	timeline	12	2
1	51	1	timeline	12	2
1	51	1	timeline	12	2
1	51	1	timeline	29	4
1	51	1	timeline	29	5
1	51	1	timeline	29	3
1	51	1	timeline	45	3
1	51	1	timeline	45	4
1	51	1	timeline	45	4
1	51	1	timeline	51	3
1	51	1	timeline	51	2
1	51	1	timeline	60	1
1	51	1	timeline	70	4
1	51	1	timeline	74	4
1	51	1	timeline	74	4
1	51	1	timeline	96	2
1	51	1	timeline	96	2
1	51	1	timeline	96	3
1	51	1	timeline	120	0
2	28	2	table	0	0
2	28	2	table	1	1
2	28	2	table	1	1
2	28	2	table	17	1
2	28	2	table	23	0
2	28	2	table	27	1
2	28	2	table	29	1
2	28	2	table	36	2
2	28	2	table	41	2
2	28	2	table	41	2
2	28	2	table	52	0
2	28	2	table	52	3
2	28	2	table	52	2
2	28	2	table	71	4
2	28	2	table	79	2
2	28	2	table	79	2
2	28	2	table	79	1
2	28	2	table	79	1
2	28	2	table	83	3
2	28	2	table	83	2
2	28	2	table	83	3
2	28	2	table	83	2
3	20	3	timeline	0	0
3	20	3	timeline	1	2
3	20	3	timeline	10	2
3	20	3	timeline	14	2
3	20	3	timeline	21	2
3	20	3	timeline	29	2
3	20	3	timeline	29	2
3	20	3	timeline	40	2
3	20	3	timeline	49	2
3	20	3	timeline	59	2
3	20	3	timeline	62	2
3	20	3	timeline	64	3
3	20	3	timeline	79	2
3	20	3	timeline	79	3
3	20	3	timeline	92	1
3	20	3	timeline	95	2
3	20	3	timeline	95	2
3	20	3	timeline	95	2
3	20	3	timeline	95	0
3	20	3	timeline	127	3
4	51	4	table	0	0
4	51	4	table	2	1
4	51	4	table	2	0
4	51	4	table	22	1
4	51	4	table	30	1
4	51	4	table	30	1
4	51	4	table	30	0
4	51	4	table	33	1
4	51	4	table	35	1
4	51	4	table	35	1
4	51	4	table	40	2
4	51	4	table	40	2
4	51	4	table	40	2
4	51	4	table	62	2
4	51	4	table	74	3
4	51	4	table	83	0
4	51	4	table	83	0
4	51	4	table	98	0
5	6	5	timeline	0	0
5	6	5	timeline	3	1
5	6	5	timeline	14	1
5	6	5	timeline	24	0
5	6	5	timeline	24	2
5	6	5	timeline	24	2
5	6	5	timeline	41	4
5	6	5	timeline	48	2
5	6	5	timeline	48	1
5	6	5	timeline	48	0
5	6	5	timeline	62	1
5	6	5	timeline	66	2
5	6	5	timeline	66	4
5	6	5	timeline	66	1
5	6	5	timeline	94	2
5	6	5	timeline	94	0
5	6	5	timeline	94	0
5	6	5	timeline	110	2
5	6	5	timeline	110	2
5	6	5	timeline	124	2
5	6	5	timeline	136	0
6	5	6	table	0	0
6	5	6	table	1	0
6	5	6	table	1	2
6	5	6	table	1	1
6	5	6	table	1	2
6	5	6	table	51	1
6	5	6	table	57	1
6	5	6	table	64	1
6	5	6	table	73	2
6	5	6	table	85	2
6	5	6	table	85	2
6	5	6	table	85	3
7	28	7	timeline	0	0
7	28	7	timeline	2	0
7	28	7	timeline	13	1
7	28	7	timeline	17	0
7	28	7	timeline	19	1
7	28	7	timeline	19	1
7	28	7	timeline	19	1
7	28	7	timeline	35	1
7	28	7	timeline	48	2
7	28	7	timeline	48	3
7	28	7	timeline	48	4
7	28	7	timeline	48	5
7	28	7	timeline	48	0
7	28	7	timeline	48	3
7	28	7	timeline	48	0
8	20	8	table	0	0
8	20	8	table	3	1
8	20	8	table	12	1
8	20	8	table	12	1
8	20	8	table	12	1
8	20	8	table	21	1
8	20	8	table	26	1
8	20	8	table	30	3
8	20	8	table	30	3
8	20	8	table	30	3
8	20	8	table	46	1
8	20	8	table	46	3
8	20	8	table	46	3
8	20	8	table	65	2
8	20	8	table	79	2
8	20	8	table	96	1
8	20	8	table	96	3
8	20	8	table	96	0
8	20	8	table	96	0
8	20	8	table	96	0
8	20	8	table	96	0
8	20	8	table	96	0
9	5	9	timeline	0	0
9	5	9	timeline	1	0
9	5	9	timeline	5	2
9	5	9	timeline	11	3
9	5	9	timeline	11	3
9	5	9	timeline	17	2
9	5	9	timeline	24	1
9	5	9	timeline	31	3
9	5	9	timeline	31	2
10	6	10	table	0	0
10	6	10	table	1	1
10	6	10	table	12	1
10	6	10	table	12	2
10	6	10	table	27	2
10	6	10	table	40	1
10	6	10	table	40	0
10	6	10	table	40	2
10	6	10	table	66	1
10	6	10	table	71	3
10	6	10	table	78	0
10	6	10	table	78	1
10	6	10	table	91	1
10	6	10	table	98	1
10	6	10	table	98	3
10	6	10	table	98	3
10	6	10	table	98	3
10	6	10	table	128	1
10	6	10	table	128	1
10	6	10	table	138	0
10	6	10	table	149	1
10	6	10	table	151	0
10	6	10	table	151	0
10	6	10	table	168	0
10	6	10	table	176	1
10	6	10	table	176	1
10	6	10	table	187	3
10	6	10	table	187	3
11	51	1	timeline	0	0
11	51	1	timeline	34	0
11	51	1	timeline	40	2
11	51	1	timeline	40	2
11	51	1	timeline	40	3
11	51	1	timeline	57	2
11	51	1	timeline	68	2
11	51	1	timeline	68	2
11	51	1	timeline	76	3
11	51	1	timeline	87	2
11	51	1	timeline	87	2
11	51	1	timeline	104	2
11	51	1	timeline	104	2
11	51	1	timeline	104	2
11	51	1	timeline	104	2
11	51	1	timeline	131	0
11	51	1	timeline	143	3
11	51	1	timeline	143	5
11	51	1	timeline	143	4
11	51	1	timeline	143	4
11	51	1	timeline	168	3
12	28	2	table	0	0
12	28	2	table	1	0
12	28	2	table	6	1
12	28	2	table	6	1
12	28	2	table	6	1
12	28	2	table	38	2
12	28	2	table	48	3
12	28	2	table	48	2
12	28	2	table	58	1
12	28	2	table	58	1
12	28	2	table	68	1
12	28	2	table	78	2
12	28	2	table	78	3
12	28	2	table	101	1
12	28	2	table	112	1
12	28	2	table	112	3
12	28	2	table	131	2
12	28	2	table	146	4
12	28	2	table	146	3
12	28	2	table	146	4
13	20	3	timeline	0	0
13	20	3	timeline	13	0
13	20	3	timeline	35	0
13	20	3	timeline	43	2
13	20	3	timeline	43	2
13	20	3	timeline	43	2
13	20	3	timeline	63	2
13	20	3	timeline	81	2
13	20	3	timeline	81	2
13	20	3	timeline	81	2
13	20	3	timeline	102	1
13	20	3	timeline	102	3
13	20	3	timeline	119	0
13	20	3	timeline	119	0
13	20	3	timeline	119	0
13	20	3	timeline	119	3
13	20	3	timeline	140	2
13	20	3	timeline	140	2
13	20	3	timeline	140	1
13	20	3	timeline	161	3
13	20	3	timeline	161	2
13	20	3	timeline	161	3
13	20	3	timeline	177	4
13	20	3	timeline	177	4
13	20	3	timeline	177	3
13	20	3	timeline	0	0
14	51	4	table	0	1
14	51	4	table	0	1
14	51	4	table	17	1
14	51	4	table	17	1
14	51	4	table	25	2
14	51	4	table	30	1
14	51	4	table	30	1
14	51	4	table	30	1
14	51	4	table	37	1
14	51	4	table	37	3
14	51	4	table	37	0
14	51	4	table	55	3
14	51	4	table	55	3
14	51	4	table	72	0
14	51	4	table	73	3
14	51	4	table	77	1
14	51	4	table	80	2
14	51	4	table	85	1
14	51	4	table	95	2
14	51	4	table	95	1
14	51	4	table	95	2
14	51	4	table	117	3
15	6	5	timeline	0	0
15	6	5	timeline	7	0
15	6	5	timeline	24	0
15	6	5	timeline	37	0
15	6	5	timeline	43	1
15	6	5	timeline	43	1
15	6	5	timeline	43	2
15	6	5	timeline	58	1
15	6	5	timeline	58	2
15	6	5	timeline	69	2
15	6	5	timeline	69	0
15	6	5	timeline	85	1
15	6	5	timeline	85	1
15	6	5	timeline	85	1
15	6	5	timeline	103	3
15	6	5	timeline	113	4
15	6	5	timeline	113	4
15	6	5	timeline	113	2
15	6	5	timeline	133	2
15	6	5	timeline	148	2
15	6	5	timeline	148	2
15	6	5	timeline	163	2
15	6	5	timeline	172	2
15	6	5	timeline	172	3
15	6	5	timeline	172	2
16	5	6	table	0	0
16	5	6	table	14	0
16	5	6	table	14	1
16	5	6	table	14	1
16	5	6	table	28	1
16	5	6	table	28	1
16	5	6	table	36	2
16	5	6	table	45	1
16	5	6	table	52	1
16	5	6	table	56	3
16	5	6	table	56	2
16	5	6	table	56	2
16	5	6	table	56	2
16	5	6	table	91	1
16	5	6	table	103	1
16	5	6	table	109	1
16	5	6	table	114	0
16	5	6	table	114	0
16	5	6	table	114	0
16	5	6	table	135	1
16	5	6	table	135	3
16	5	6	table	150	0
17	28	7	timeline	0	0
17	28	7	timeline	16	1
17	28	7	timeline	18	1
17	28	7	timeline	18	1
17	28	7	timeline	18	2
17	28	7	timeline	18	2
17	28	7	timeline	27	2
17	28	7	timeline	40	1
17	28	7	timeline	40	1
17	28	7	timeline	40	2
17	28	7	timeline	40	3
17	28	7	timeline	72	1
17	28	7	timeline	72	1
17	28	7	timeline	72	1
17	28	7	timeline	72	1
17	28	7	timeline	72	1
17	28	7	timeline	72	0
17	28	7	timeline	72	3
17	28	7	timeline	103	1
17	28	7	timeline	103	2
17	28	7	timeline	103	2
17	28	7	timeline	113	2
17	28	7	timeline	117	4
17	28	7	timeline	117	3
17	28	7	timeline	117	3
17	28	7	timeline	117	3
17	28	7	timeline	117	0
17	28	7	timeline	136	3
17	28	7	timeline	147	2
17	28	7	timeline	147	3
17	28	7	timeline	168	0
18	20	8	table	0	0
18	20	8	table	7	0
18	20	8	table	10	1
18	20	8	table	15	1
18	20	8	table	15	1
18	20	8	table	15	1
18	20	8	table	15	1
18	20	8	table	15	2
18	20	8	table	32	0
18	20	8	table	37	1
18	20	8	table	41	0
18	20	8	table	54	2
18	20	8	table	68	0
18	20	8	table	68	0
18	20	8	table	68	0
18	20	8	table	68	4
18	20	8	table	68	4
18	20	8	table	99	4
18	20	8	table	108	2
18	20	8	table	125	2
18	20	8	table	146	0
18	20	8	table	156	1
18	20	8	table	156	1
18	20	8	table	169	0
18	20	8	table	169	2
18	20	8	table	169	2
18	20	8	table	169	0
18	20	8	table	169	2
19	5	9	timeline	0	0
19	5	9	timeline	9	0
19	5	9	timeline	10	0
19	5	9	timeline	20	2
19	5	9	timeline	20	2
19	5	9	timeline	20	2
19	5	9	timeline	20	2
19	5	9	timeline	46	2
19	5	9	timeline	60	2
19	5	9	timeline	72	2
19	5	9	timeline	93	2
19	5	9	timeline	97	4
19	5	9	timeline	97	0
19	5	9	timeline	106	1
19	5	9	timeline	106	0
19	5	9	timeline	106	3
19	5	9	timeline	106	2
20	6	10	table	0	0
20	6	10	table	3	1
20	6	10	table	14	1
20	6	10	table	14	1
20	6	10	table	27	2
20	6	10	table	27	1
20	6	10	table	27	1
20	6	10	table	27	2
20	6	10	table	35	2
20	6	10	table	35	2
20	6	10	table	59	1
20	6	10	table	59	1
20	6	10	table	71	1
20	6	10	table	79	1
20	6	10	table	79	2
20	6	10	table	93	1
20	6	10	table	98	2
20	6	10	table	104	1
20	6	10	table	108	1
20	6	10	table	113	3
20	6	10	table	122	2
20	6	10	table	122	1
20	6	10	table	132	2
20	6	10	table	143	4
20	6	10	table	143	2
20	6	10	table	143	2
20	6	10	table	143	1
20	6	10	table	143	1
21	51	1	timeline	0	0
21	51	1	timeline	1	3
21	51	1	timeline	1	3
21	51	1	timeline	1	3
21	51	1	timeline	1	4
21	51	1	timeline	1	5
21	51	1	timeline	11	2
21	51	1	timeline	16	2
21	51	1	timeline	19	1
21	51	1	timeline	27	4
21	51	1	timeline	27	3
21	51	1	timeline	27	3
21	51	1	timeline	27	3
21	51	1	timeline	37	2
22	28	2	table	0	0
22	28	2	table	1	1
22	28	2	table	4	2
22	28	2	table	4	2
22	28	2	table	4	2
22	28	2	table	10	2
22	28	2	table	10	2
22	28	2	table	18	2
22	28	2	table	18	3
22	28	2	table	18	3
22	28	2	table	18	3
23	20	3	timeline	0	0
23	20	3	timeline	1	1
23	20	3	timeline	6	2
23	20	3	timeline	6	1
23	20	3	timeline	6	0
23	20	3	timeline	13	2
23	20	3	timeline	16	1
23	20	3	timeline	16	3
23	20	3	timeline	16	3
23	20	3	timeline	26	4
23	20	3	timeline	26	4
23	20	3	timeline	26	4
23	20	3	timeline	26	4
24	51	4	table	0	0
24	51	4	table	1	3
24	51	4	table	1	3
24	51	4	table	1	3
24	51	4	table	1	0
24	51	4	table	14	4
25	6	5	timeline	0	0
25	6	5	timeline	1	2
25	6	5	timeline	5	2
25	6	5	timeline	8	2
25	6	5	timeline	8	2
25	6	5	timeline	11	1
25	6	5	timeline	11	1
25	6	5	timeline	15	4
25	6	5	timeline	15	2
25	6	5	timeline	15	2
25	6	5	timeline	26	5
25	6	5	timeline	26	5
25	6	5	timeline	34	4
25	6	5	timeline	38	4
25	6	5	timeline	38	3
26	5	6	table	0	0
26	5	6	table	1	3
26	5	6	table	1	2
26	5	6	table	10	2
26	5	6	table	10	3
26	5	6	table	19	3
27	28	7	timeline	0	0
27	28	7	timeline	1	2
27	28	7	timeline	1	2
27	28	7	timeline	7	4
27	28	7	timeline	7	4
27	28	7	timeline	7	3
27	28	7	timeline	7	3
28	20	8	table	0	0
28	20	8	table	1	2
28	20	8	table	1	2
28	20	8	table	1	2
28	20	8	table	1	2
28	20	8	table	10	3
29	5	9	timeline	0	0
29	5	9	timeline	1	4
29	5	9	timeline	4	2
29	5	9	timeline	4	2
29	5	9	timeline	4	2
30	6	10	table	0	0
30	6	10	table	1	1
30	6	10	table	1	1
30	6	10	table	1	1
30	6	10	table	5	2
30	6	10	table	12	3
30	6	10	table	14	2
30	6	10	table	17	2
31	51	1	timeline	0	0
31	51	1	timeline	15	0
31	51	1	timeline	22	1
31	51	1	timeline	43	2
31	51	1	timeline	43	1
31	51	1	timeline	43	2
31	51	1	timeline	43	2
31	51	1	timeline	78	1
31	51	1	timeline	89	0
31	51	1	timeline	95	1
31	51	1	timeline	95	1
31	51	1	timeline	109	1
31	51	1	timeline	109	1
31	51	1	timeline	121	2
31	51	1	timeline	138	2
31	51	1	timeline	144	1
31	51	1	timeline	156	2
31	51	1	timeline	164	0
31	51	1	timeline	166	0
31	51	1	timeline	166	3
31	51	1	timeline	186	0
31	51	1	timeline	186	0
31	51	1	timeline	186	0
31	51	1	timeline	186	0
32	28	2	table	0	0
32	28	2	table	3	0
32	28	2	table	13	0
32	28	2	table	13	0
32	28	2	table	13	0
32	28	2	table	28	0
32	28	2	table	28	0
32	28	2	table	36	0
32	28	2	table	38	0
32	28	2	table	40	0
32	28	2	table	42	1
32	28	2	table	42	1
32	28	2	table	51	1
32	28	2	table	51	2
32	28	2	table	56	0
32	28	2	table	60	0
32	28	2	table	63	0
32	28	2	table	63	0
32	28	2	table	66	0
32	28	2	table	66	0
32	28	2	table	66	0
32	28	2	table	66	0
32	28	2	table	66	0
32	28	2	table	66	0
32	28	2	table	79	0
32	28	2	table	83	0
32	28	2	table	87	0
32	28	2	table	90	0
32	28	2	table	90	1
32	28	2	table	90	1
32	28	2	table	98	1
32	28	2	table	98	1
32	28	2	table	104	0
32	28	2	table	104	0
32	28	2	table	104	0
32	28	2	table	104	0
32	28	2	table	104	0
32	28	2	table	104	0
32	28	2	table	104	0
32	28	2	table	104	0
32	28	2	table	104	0
32	28	2	table	104	0
33	20	3	timeline	0	0
33	20	3	timeline	1	0
33	20	3	timeline	8	0
33	20	3	timeline	16	0
33	20	3	timeline	16	0
33	20	3	timeline	22	0
33	20	3	timeline	33	1
33	20	3	timeline	52	0
33	20	3	timeline	52	2
33	20	3	timeline	63	0
33	20	3	timeline	63	2
33	20	3	timeline	63	2
33	20	3	timeline	63	2
33	20	3	timeline	63	2
33	20	3	timeline	63	2
33	20	3	timeline	63	2
33	20	3	timeline	92	1
33	20	3	timeline	103	2
33	20	3	timeline	103	0
33	20	3	timeline	103	0
33	20	3	timeline	103	0
33	20	3	timeline	103	1
33	20	3	timeline	122	0
33	20	3	timeline	126	0
33	20	3	timeline	142	0
33	20	3	timeline	142	1
33	20	3	timeline	142	0
33	20	3	timeline	142	3
33	20	3	timeline	159	1
33	20	3	timeline	159	0
33	20	3	timeline	159	1
33	20	3	timeline	159	0
34	51	4	table	0	0
34	51	4	table	0	0
34	51	4	table	0	0
34	51	4	table	28	1
34	51	4	table	37	0
34	51	4	table	46	1
34	51	4	table	46	1
34	51	4	table	52	1
34	51	4	table	52	2
34	51	4	table	61	1
34	51	4	table	61	0
34	51	4	table	67	0
34	51	4	table	67	0
34	51	4	table	67	0
34	51	4	table	67	0
34	51	4	table	67	0
34	51	4	table	67	0
34	51	4	table	67	0
34	51	4	table	133	0
34	51	4	table	133	0
34	51	4	table	133	0
34	51	4	table	133	0
34	51	4	table	157	0
34	51	4	table	157	1
34	51	4	table	169	0
34	51	4	table	176	0
35	6	5	timeline	0	0
35	6	5	timeline	2	0
35	6	5	timeline	6	0
35	6	5	timeline	13	1
35	6	5	timeline	29	1
35	6	5	timeline	45	0
35	6	5	timeline	47	1
35	6	5	timeline	47	1
35	6	5	timeline	51	2
35	6	5	timeline	62	1
35	6	5	timeline	62	1
35	6	5	timeline	62	1
35	6	5	timeline	62	3
35	6	5	timeline	65	1
35	6	5	timeline	65	3
35	6	5	timeline	74	2
35	6	5	timeline	80	2
35	6	5	timeline	82	2
35	6	5	timeline	82	3
35	6	5	timeline	91	0
35	6	5	timeline	105	2
35	6	5	timeline	105	2
35	6	5	timeline	105	3
35	6	5	timeline	105	1
35	6	5	timeline	105	2
35	6	5	timeline	105	2
35	6	5	timeline	105	1
35	6	5	timeline	142	0
35	6	5	timeline	142	3
35	6	5	timeline	160	0
35	6	5	timeline	160	1
35	6	5	timeline	160	1
35	6	5	timeline	160	3
35	6	5	timeline	175	0
36	5	6	table	0	0
36	5	6	table	2	0
36	5	6	table	6	0
36	5	6	table	17	2
36	5	6	table	17	1
36	5	6	table	17	1
36	5	6	table	36	2
36	5	6	table	36	2
36	5	6	table	59	1
36	5	6	table	59	0
36	5	6	table	59	1
36	5	6	table	80	0
36	5	6	table	86	0
36	5	6	table	96	0
36	5	6	table	102	0
36	5	6	table	105	0
36	5	6	table	105	1
36	5	6	table	105	1
36	5	6	table	117	0
36	5	6	table	117	0
36	5	6	table	117	2
36	5	6	table	138	0
36	5	6	table	146	0
36	5	6	table	160	2
36	5	6	table	169	1
36	5	6	table	169	0
37	28	7	timeline	0	0
37	28	7	timeline	7	0
37	28	7	timeline	13	1
37	28	7	timeline	13	1
37	28	7	timeline	41	2
37	28	7	timeline	49	0
37	28	7	timeline	58	2
37	28	7	timeline	62	0
37	28	7	timeline	65	1
37	28	7	timeline	67	2
37	28	7	timeline	73	0
37	28	7	timeline	76	0
37	28	7	timeline	83	2
37	28	7	timeline	83	2
37	28	7	timeline	98	2
37	28	7	timeline	100	2
37	28	7	timeline	106	2
37	28	7	timeline	114	1
37	28	7	timeline	119	0
37	28	7	timeline	119	2
37	28	7	timeline	132	0
37	28	7	timeline	132	0
37	28	7	timeline	132	1
37	28	7	timeline	145	0
37	28	7	timeline	153	2
37	28	7	timeline	163	0
37	28	7	timeline	163	2
37	28	7	timeline	175	0
37	28	7	timeline	180	0
38	20	8	table	0	0
38	20	8	table	3	1
38	20	8	table	9	1
38	20	8	table	15	0
38	20	8	table	22	2
38	20	8	table	30	1
38	20	8	table	34	3
38	20	8	table	41	2
38	20	8	table	41	0
38	20	8	table	56	0
38	20	8	table	64	0
38	20	8	table	64	0
38	20	8	table	77	0
38	20	8	table	82	0
38	20	8	table	82	1
38	20	8	table	82	0
38	20	8	table	84	0
38	20	8	table	88	1
38	20	8	table	93	0
38	20	8	table	96	0
38	20	8	table	99	1
38	20	8	table	99	1
38	20	8	table	110	0
38	20	8	table	113	1
38	20	8	table	116	0
38	20	8	table	116	0
38	20	8	table	116	0
38	20	8	table	116	0
38	20	8	table	148	0
38	20	8	table	148	0
38	20	8	table	160	0
38	20	8	table	160	2
38	20	8	table	173	0
38	20	8	table	177	0
39	5	9	timeline	0	0
39	5	9	timeline	1	0
39	5	9	timeline	8	1
39	5	9	timeline	14	0
39	5	9	timeline	17	1
39	5	9	timeline	18	1
39	5	9	timeline	19	1
39	5	9	timeline	21	1
39	5	9	timeline	23	1
39	5	9	timeline	26	1
39	5	9	timeline	30	1
39	5	9	timeline	30	2
39	5	9	timeline	38	2
39	5	9	timeline	46	1
39	5	9	timeline	48	0
39	5	9	timeline	54	0
39	5	9	timeline	58	1
39	5	9	timeline	62	1
39	5	9	timeline	69	2
39	5	9	timeline	79	1
39	5	9	timeline	86	0
39	5	9	timeline	93	0
39	5	9	timeline	95	1
39	5	9	timeline	99	1
39	5	9	timeline	104	1
39	5	9	timeline	107	0
39	5	9	timeline	110	2
39	5	9	timeline	115	2
39	5	9	timeline	115	3
39	5	9	timeline	123	0
39	5	9	timeline	126	3
39	5	9	timeline	126	3
39	5	9	timeline	138	0
39	5	9	timeline	146	1
39	5	9	timeline	148	3
39	5	9	timeline	154	0
39	5	9	timeline	163	2
39	5	9	timeline	163	0
39	5	9	timeline	169	0
39	5	9	timeline	170	2
39	5	9	timeline	172	1
39	5	9	timeline	177	0
40	6	10	table	0	0
40	6	10	table	6	0
40	6	10	table	9	1
40	6	10	table	9	1
40	6	10	table	11	1
40	6	10	table	13	1
40	6	10	table	15	1
40	6	10	table	17	1
40	6	10	table	22	3
40	6	10	table	26	3
40	6	10	table	30	3
40	6	10	table	35	3
40	6	10	table	43	0
40	6	10	table	43	1
40	6	10	table	43	1
40	6	10	table	43	2
40	6	10	table	57	0
40	6	10	table	67	1
40	6	10	table	67	3
40	6	10	table	67	3
40	6	10	table	84	1
40	6	10	table	85	3
40	6	10	table	94	0
40	6	10	table	94	0
40	6	10	table	107	0
40	6	10	table	107	0
40	6	10	table	107	0
40	6	10	table	107	0
40	6	10	table	128	0
40	6	10	table	131	0
40	6	10	table	133	0
40	6	10	table	134	0
40	6	10	table	136	0
41	51	1	timeline	0	0
41	51	1	timeline	31	2
41	51	1	timeline	33	3
41	51	1	timeline	40	0
41	51	1	timeline	40	3
41	51	1	timeline	62	2
41	51	1	timeline	67	3
41	51	1	timeline	72	2
41	51	1	timeline	80	3
41	51	1	timeline	82	2
41	51	1	timeline	82	4
41	51	1	timeline	112	1
41	51	1	timeline	112	3
41	51	1	timeline	134	5
41	51	1	timeline	144	2
41	51	1	timeline	146	2
41	51	1	timeline	155	3
41	51	1	timeline	165	0
41	51	1	timeline	170	0
41	51	1	timeline	183	0
42	28	2	table	0	0
42	28	2	table	5	0
42	28	2	table	11	0
42	28	2	table	14	1
42	28	2	table	19	1
42	28	2	table	20	0
42	28	2	table	23	1
42	28	2	table	28	1
42	28	2	table	34	2
42	28	2	table	34	1
42	28	2	table	40	2
42	28	2	table	50	3
42	28	2	table	50	1
42	28	2	table	58	1
42	28	2	table	58	1
42	28	2	table	65	0
42	28	2	table	74	0
42	28	2	table	77	1
42	28	2	table	80	0
42	28	2	table	87	0
42	28	2	table	94	0
42	28	2	table	94	1
42	28	2	table	103	0
42	28	2	table	108	0
42	28	2	table	115	4
42	28	2	table	115	4
42	28	2	table	120	3
42	28	2	table	120	2
42	28	2	table	128	0
42	28	2	table	132	3
42	28	2	table	141	0
42	28	2	table	144	0
42	28	2	table	153	0
42	28	2	table	161	0
43	20	3	timeline	0	0
43	20	3	timeline	4	0
43	20	3	timeline	7	1
43	20	3	timeline	7	1
43	20	3	timeline	14	2
43	20	3	timeline	20	1
43	20	3	timeline	24	0
43	20	3	timeline	28	3
43	20	3	timeline	35	1
43	20	3	timeline	35	1
43	20	3	timeline	35	0
43	20	3	timeline	42	0
43	20	3	timeline	48	2
43	20	3	timeline	48	2
43	20	3	timeline	58	1
43	20	3	timeline	76	2
43	20	3	timeline	78	3
43	20	3	timeline	81	1
43	20	3	timeline	85	0
43	20	3	timeline	88	3
43	20	3	timeline	94	1
43	20	3	timeline	97	1
43	20	3	timeline	101	0
43	20	3	timeline	112	0
43	20	3	timeline	119	0
43	20	3	timeline	127	1
43	20	3	timeline	127	0
43	20	3	timeline	137	0
43	20	3	timeline	143	2
43	20	3	timeline	150	3
43	20	3	timeline	154	2
44	51	4	table	0	0
44	51	4	table	2	1
44	51	4	table	6	3
44	51	4	table	8	2
44	51	4	table	13	2
44	51	4	table	21	3
44	51	4	table	23	2
44	51	4	table	29	2
44	51	4	table	36	1
44	51	4	table	36	0
44	51	4	table	46	0
44	51	4	table	57	1
44	51	4	table	63	2
44	51	4	table	68	0
44	51	4	table	73	0
44	51	4	table	73	0
44	51	4	table	85	0
44	51	4	table	101	1
44	51	4	table	104	1
44	51	4	table	104	3
44	51	4	table	118	1
44	51	4	table	118	1
44	51	4	table	118	0
44	51	4	table	131	0
44	51	4	table	135	0
44	51	4	table	146	0
44	51	4	table	157	0
44	51	4	table	169	0
44	51	4	table	169	1
45	6	5	timeline	0	0
45	6	5	timeline	5	1
45	6	5	timeline	5	1
45	6	5	timeline	5	1
45	6	5	timeline	5	1
45	6	5	timeline	22	3
45	6	5	timeline	30	2
45	6	5	timeline	40	2
45	6	5	timeline	46	0
45	6	5	timeline	53	1
45	6	5	timeline	62	0
45	6	5	timeline	62	2
45	6	5	timeline	62	3
45	6	5	timeline	84	1
45	6	5	timeline	84	3
45	6	5	timeline	89	0
45	6	5	timeline	98	1
45	6	5	timeline	103	0
45	6	5	timeline	115	2
45	6	5	timeline	123	0
45	6	5	timeline	128	2
45	6	5	timeline	137	0
45	6	5	timeline	137	0
45	6	5	timeline	137	2
45	6	5	timeline	157	2
45	6	5	timeline	166	4
46	5	6	table	0	0
46	5	6	table	1	2
46	5	6	table	7	2
46	5	6	table	12	0
46	5	6	table	14	1
46	5	6	table	23	0
46	5	6	table	28	1
46	5	6	table	32	2
46	5	6	table	32	1
46	5	6	table	32	3
46	5	6	table	49	1
46	5	6	table	58	0
46	5	6	table	59	0
46	5	6	table	61	1
46	5	6	table	69	3
46	5	6	table	74	0
46	5	6	table	78	2
46	5	6	table	83	0
46	5	6	table	89	0
46	5	6	table	96	0
46	5	6	table	105	3
46	5	6	table	113	2
46	5	6	table	113	0
47	28	7	timeline	0	0
47	28	7	timeline	3	2
47	28	7	timeline	3	2
47	28	7	timeline	3	2
47	28	7	timeline	3	2
47	28	7	timeline	16	1
47	28	7	timeline	21	1
47	28	7	timeline	29	0
47	28	7	timeline	32	4
47	28	7	timeline	32	0
47	28	7	timeline	45	2
47	28	7	timeline	45	2
47	28	7	timeline	59	1
47	28	7	timeline	67	2
47	28	7	timeline	79	0
47	28	7	timeline	85	0
47	28	7	timeline	85	2
47	28	7	timeline	85	3
47	28	7	timeline	99	2
47	28	7	timeline	111	3
47	28	7	timeline	111	3
47	28	7	timeline	111	2
47	28	7	timeline	131	3
47	28	7	timeline	145	0
47	28	7	timeline	151	0
47	28	7	timeline	157	2
47	28	7	timeline	167	0
47	28	7	timeline	176	0
48	20	8	table	0	0
48	20	8	table	12	1
48	20	8	table	12	1
48	20	8	table	21	1
48	20	8	table	31	2
48	20	8	table	37	2
48	20	8	table	37	2
48	20	8	table	53	0
48	20	8	table	53	0
48	20	8	table	53	1
48	20	8	table	53	3
48	20	8	table	70	1
48	20	8	table	79	1
48	20	8	table	86	2
48	20	8	table	92	3
48	20	8	table	100	0
48	20	8	table	108	0
48	20	8	table	108	1
48	20	8	table	108	1
48	20	8	table	133	1
48	20	8	table	133	0
48	20	8	table	148	3
48	20	8	table	156	3
48	20	8	table	156	0
48	20	8	table	156	0
48	20	8	table	156	0
48	20	8	table	181	1
48	20	8	table	181	3
49	5	9	timeline	0	0
49	5	9	timeline	2	1
49	5	9	timeline	2	1
49	5	9	timeline	10	1
49	5	9	timeline	10	1
49	5	9	timeline	14	3
49	5	9	timeline	16	2
49	5	9	timeline	24	2
49	5	9	timeline	29	1
49	5	9	timeline	35	3
49	5	9	timeline	51	0
49	5	9	timeline	54	2
49	5	9	timeline	54	2
49	5	9	timeline	64	0
49	5	9	timeline	78	2
49	5	9	timeline	82	0
49	5	9	timeline	85	2
49	5	9	timeline	93	1
49	5	9	timeline	93	2
49	5	9	timeline	103	0
49	5	9	timeline	107	2
49	5	9	timeline	112	0
49	5	9	timeline	112	3
49	5	9	timeline	122	3
49	5	9	timeline	127	2
49	5	9	timeline	127	0
49	5	9	timeline	145	2
49	5	9	timeline	151	2
49	5	9	timeline	155	3
49	5	9	timeline	155	3
49	5	9	timeline	155	3
49	5	9	timeline	174	0
50	6	10	table	0	0
50	6	10	table	1	2
50	6	10	table	1	1
50	6	10	table	9	3
50	6	10	table	14	1
50	6	10	table	19	3
50	6	10	table	19	3
50	6	10	table	19	0
50	6	10	table	27	1
50	6	10	table	31	2
50	6	10	table	35	1
50	6	10	table	42	1
50	6	10	table	46	3
50	6	10	table	52	0
50	6	10	table	59	1
50	6	10	table	63	0
50	6	10	table	65	0
50	6	10	table	67	1
50	6	10	table	72	0
50	6	10	table	80	0
50	6	10	table	85	1
50	6	10	table	85	0
50	6	10	table	85	0
50	6	10	table	99	0
50	6	10	table	102	1
50	6	10	table	107	1
50	6	10	table	117	0
50	6	10	table	117	0
50	6	10	table	117	0
50	6	10	table	117	3
50	6	10	table	127	0
50	6	10	table	130	0
50	6	10	table	135	2
50	6	10	table	140	3
50	6	10	table	140	0
50	6	10	table	140	3
50	6	10	table	152	3
50	6	10	table	160	0
50	6	10	table	170	0
50	6	10	table	177	2
50	6	10	table	181	3
50	6	10	table	186	0
